# Supplementary material for: Identification and Validation of an Energy Metabolism-Related lncRNA-mRNA Signature for Lower-Grade Glioma
Source: Biomed Res Int. 2020 Jul 27;2020:3708231. doi: 10.1155/2020/3708231 (PMC7403901; doi:10.1155/2020/3708231)
Supplement: Supplementary Materials — Supplementary Table 1: function enrichment analysis for genes in the coexpression network by Enrichr. [file 3708231.f1.xlsx]

## Sheet: GO
Term	Overlap	P-value	Adjusted P-value	Old P-value	Old Adjusted P-value	Odds Ratio	Combined Score	Genes
glycosaminoglycan biosynthetic process (GO:0006024)	10/99	1.08853e-12	5.55478e-09	0	0	30.1523	830.58	CHST9;BCAN;VCAN;HAS1;B3GAT1;UST;GPC2;CHSY3;B4GALT6;HS3ST2
phosphatidylinositol metabolic process (GO:0046488)	10/112	3.82288e-12	9.75409e-09	0	0	26.6525	700.693	ARF3;PLEKHA1;SYNJ1;PITPNM3;MBOAT7;PITPNM2;INPP5J;PI4KA;PIP4K2A;MTMR7
phosphatidylinositol biosynthetic process (GO:0006661)	9/98	3.78389e-11	6.43639e-08	0	0	27.414	657.871	ARF3;PLEKHA1;SYNJ1;PITPNM3;PITPNM2;INPP5J;PI4KA;PIP4K2A;MTMR7
glycerophospholipid biosynthetic process (GO:0046474)	10/164	1.72984e-10	2.20684e-07	0	0	18.2017	409.134	ARF3;PLEKHA1;SYNJ1;PITPNM3;CPNE6;PITPNM2;INPP5J;PI4KA;PIP4K2A;MTMR7
glycosaminoglycan metabolic process (GO:0030203)	7/61	1.29724e-09	1.32397e-06	0	0	34.255	700.96	CHST9;BCAN;VCAN;HAS1;B3GAT1;GPC2;HS3ST2
monocarboxylic acid biosynthetic process (GO:0072330)	7/68	2.83009e-09	2.40699e-06	0	0	30.7287	604.832	BCAN;VCAN;ELOVL4;UST;CYP46A1;SLC27A2;CBR4
carboxylic acid biosynthetic process (GO:0046394)	6/44	7.17891e-09	5.23342e-06	0	0	40.7056	763.316	GOT1;GLS2;HAS1;CARNS1;RIMKLA;ASPA
chondroitin sulfate proteoglycan biosynthetic process (GO:0050650)	43976	1.82779e-08	1.1659e-05	0	0	59.7015	1063.74	CHST9;BCAN;VCAN;B3GAT1;CHSY3
chondroitin sulfate metabolic process (GO:0030204)	43981	4.83964e-08	2.74407e-05	0	0	49.7512	838.002	CHST9;BCAN;VCAN;B3GAT1;CHSY3
aminoglycan metabolic process (GO:0006022)	43981	4.83964e-08	2.46967e-05	0	0	49.7512	838.002	CHST9;BCAN;VCAN;B3GAT1;GPC2
sulfur compound biosynthetic process (GO:0044272)	7/122	1.69669e-07	7.87112e-05	0	0	17.1275	267.007	CHST9;BCAN;VCAN;B3GAT1;UST;CHSY3;B4GALT6
chondroitin sulfate biosynthetic process (GO:0030206)	43941	5.35112e-07	0.000227556	0	0	59.7015	862.137	CHST9;BCAN;VCAN;CHSY3
fatty acid derivative biosynthetic process (GO:1901570)	43945	1.16184e-06	0.000456067	0	0	49.7512	679.876	SLC25A1;HMGCLL1;AACS;CBR4
fatty acid metabolic process (GO:0006631)	6/106	1.47521e-06	0.000537715	0	0	16.8966	226.866	ACOT7;ELOVL4;PON2;SLC27A2;ACOT4;CBR4
cellular amino acid biosynthetic process (GO:0008652)	43949	2.21628e-06	0.00075398	0	0	42.6439	555.21	GOT1;GLS2;RIMKLA;ASPA
ketone body metabolic process (GO:1902224)	43900	4.23988e-06	0.00135226	0	0	89.5522	1107.85	OXCT1;HMGCLL1;AACS
dermatan sulfate biosynthetic process (GO:0030208)	43902	7.73592e-06	0.00232214	0	0	74.6269	878.331	BCAN;VCAN;UST
dermatan sulfate metabolic process (GO:0030205)	43903	1.00326e-05	0.00284425	0	0	68.8863	792.859	BCAN;VCAN;UST
dicarboxylic acid catabolic process (GO:0043649)	43903	1.00326e-05	0.00269455	0	0	68.8863	792.859	GOT1;ASPA;ACOT4
dermatan sulfate proteoglycan biosynthetic process (GO:0050651)	43905	1.58846e-05	0.00405296	0	0	59.7015	659.711	BCAN;VCAN;UST
steroid metabolic process (GO:0008202)	5/99	2.03272e-05	0.00493952	0	0	15.0761	162.876	CYP2C8;SRD5A1;DHCR24;LRP2;CYP46A1
aspartate family amino acid catabolic process (GO:0009068)	43909	3.35061e-05	0.0077719	0	0	47.1328	485.646	GOT1;CRYM;ASPA
regulation of primary metabolic process (GO:0080090)	5/139	0.000103079	0.0228702	0	0	10.7377	98.572	PSMA5;TGS1;FHL2;ME1;NR1D1
carbohydrate catabolic process (GO:0016052)	3/35	0.000217804	0.0463106	0	0	25.5864	215.742	NEU4;ENO2;HK1
female genitalia development (GO:0030540)	43868	0.000229655	0.0468773	0	0	85.2878	714.621	SRD5A1;LRP2
long-chain fatty acid import (GO:0044539)	43868	0.000229655	0.0450743	0	0	85.2878	714.621	FABP3;SLC27A2
regulation of coenzyme metabolic process (GO:0051196)	3/39	0.00030123	0.0569325	0	0	22.9621	186.168	NUP93;TPR;ME1
ketone body biosynthetic process (GO:0046951)	43869	0.000305545	0.0556856	0	0	74.6269	603.986	HMGCLL1;AACS
gluconeogenesis (GO:0006094)	3/41	0.000349687	0.0615328	0	0	21.842	173.829	SLC25A1;GOT1;ENO2
organonitrogen compound biosynthetic process (GO:1901566)	5/181	0.000352331	0.0599315	0	0	8.24606	65.5639	ELOVL4;GOT1;GLS2;RIMKLA;ASPA
regulation of lipid metabolic process (GO:0019216)	4/100	0.000354195	0.0583051	0	0	11.9403	94.8736	TGS1;FHL2;ME1;NR1D1
hexose biosynthetic process (GO:0019319)	3/44	0.000431346	0.0687862	0	0	20.3528	157.706	SLC25A1;GOT1;ENO2
dicarboxylic acid biosynthetic process (GO:0043650)	43871	0.000488934	0.075607	0	0	59.7015	455.121	GOT1;GLS2
aminoglycan biosynthetic process (GO:0006023)	3/46	0.000492042	0.0738496	0	0	19.4679	148.286	HAS1;GPC2;HS3ST2
pyruvate metabolic process (GO:0006090)	3/46	0.000492042	0.0717397	0	0	19.4679	148.286	ME1;ENO2;HK1
viral gene expression (GO:0019080)	4/110	0.000508571	0.0720899	0	0	10.8548	82.3219	NUP93;RPLP0;TPR;RPS21
fatty acid biosynthetic process (GO:0006633)	3/47	0.000524335	0.0723157	0	0	19.0537	143.92	ACOT7;ELOVL4;CBR4
viral transcription (GO:0019083)	4/113	0.000562954	0.0755988	0	0	10.5666	79.0629	NUP93;RPLP0;TPR;RPS21
chondroitin sulfate catabolic process (GO:0030207)	43874	0.000842003	0.110173	0	0	45.9242	325.131	BCAN;VCAN
viral process (GO:0016032)	5/220	0.000854046	0.108955	0	0	6.78426	47.9344	NUP93;RPLP0;TPR;PI4KA;RPS21
phosphatidylinositol-mediated signaling (GO:0048015)	3/56	0.000877301	0.109192	0	0	15.9915	112.559	PLEKHA1;PITPNM2;PI4KA
glycosaminoglycan catabolic process (GO:0006027)	3/56	0.000877301	0.106592	0	0	15.9915	112.559	BCAN;VCAN;GPC2
acyl-CoA biosynthetic process (GO:0071616)	43875	0.000980215	0.116326	0	0	42.6439	295.426	SLC25A1;CBR4
dicarboxylic acid metabolic process (GO:0043648)	3/59	0.00102153	0.118474	0	0	15.1783	104.525	GOT1;ME1;ACOT4
nuclear pore organization (GO:0006999)	43876	0.00112857	0.12798	0	0	39.801	270.121	NUP93;TPR
glucose metabolic process (GO:0006006)	3/64	0.00129368	0.143514	0	0	13.9925	93.0541	SLC25A1;GOT1;ENO2
lipid biosynthetic process (GO:0008610)	3/72	0.00181686	0.197264	0	0	12.4378	78.4906	ELOVL4;SRD5A1;CBR4
fatty-acyl-CoA metabolic process (GO:0035337)	43880	0.00182214	0.193717	0	0	31.4218	198.201	SLC25A1;CBR4
proteoglycan metabolic process (GO:0006029)	43881	0.00202024	0.210393	0	0	29.8507	185.21	CHST9;HS3ST4
glutamate metabolic process (GO:0006536)	43882	0.00222808	0.227397	0	0	28.4293	173.607	GOT1;GLS2
steroid biosynthetic process (GO:0006694)	3/79	0.00236922	0.237061	0	0	11.3357	68.5267	SRD5A1;CYP46A1;SLC27A2
triglyceride catabolic process (GO:0019433)	43883	0.0024456	0.239998	0	0	27.137	163.188	FABP3;FABP6
protein catabolic process (GO:0030163)	3/81	0.00254406	0.24495	0	0	11.0558	66.0475	PSMA5;NEU4;NR1D1
glycolytic process (GO:0006096)	43884	0.00267274	0.252574	0	0	25.9572	153.787	ENO2;HK1
proteoglycan biosynthetic process (GO:0030166)	43885	0.00290943	0.269942	0	0	24.8756	145.269	CHST9;B3GAT1
ATP generation from ADP (GO:0006757)	43885	0.00290943	0.265122	0	0	24.8756	145.269	ENO2;HK1
glycolytic process through glucose-6-phosphate (GO:0061620)	43886	0.0031556	0.28251	0	0	23.8806	137.518	ENO2;HK1
canonical glycolysis (GO:0061621)	43886	0.0031556	0.277639	0	0	23.8806	137.518	ENO2;HK1
long-chain fatty acid transport (GO:0015909)	43886	0.0031556	0.272933	0	0	23.8806	137.518	FABP3;SLC27A2
glucose catabolic process to pyruvate (GO:0061718)	43886	0.0031556	0.268384	0	0	23.8806	137.518	ENO2;HK1
phosphate-containing compound metabolic process (GO:0006796)	4/183	0.0033188	0.277637	0	0	6.52475	37.2443	SYNJ1;INPP5J;PI4KA;PIP4K2A
bile acid biosynthetic process (GO:0006699)	43887	0.00341121	0.280764	0	0	22.9621	130.441	CYP46A1;SLC27A2
very long-chain fatty acid metabolic process (GO:0000038)	43890	0.00423391	0.342947	0	0	20.5867	112.499	ELOVL4;ACOT4
bile acid metabolic process (GO:0008206)	2/30	0.00452657	0.360923	0	0	19.9005	107.419	CYP46A1;SLC27A2
fatty-acyl-CoA biosynthetic process (GO:0046949)	2/30	0.00452657	0.35537	0	0	19.9005	107.419	SLC25A1;CBR4
acylglycerol catabolic process (GO:0046464)	2/30	0.00452657	0.349986	0	0	19.9005	107.419	FABP3;FABP6
protein import into nucleus (GO:0006606)	3/103	0.00500471	0.38118	0	0	8.69439	46.0575	NUP93;TGS1;TPR
oxoacid metabolic process (GO:0043436)	2/32	0.00513913	0.385662	0	0	18.6567	98.3371	B3GAT1;HS3ST4
tRNA-containing ribonucleoprotein complex export from nucleus (GO:0071431)	2/33	0.00545892	0.403723	0	0	18.0914	94.2651	NUP93;TPR
tRNA export from nucleus (GO:0006409)	2/33	0.00545892	0.397955	0	0	18.0914	94.2651	NUP93;TPR
monocarboxylic acid metabolic process (GO:0032787)	3/108	0.0057093	0.410346	0	0	8.29187	42.833	ACOT7;ME1;ACOT4
tRNA transport (GO:0051031)	2/35	0.0061252	0.434123	0	0	17.0576	86.9142	NUP93;TPR
sulfur compound catabolic process (GO:0044273)	2/35	0.0061252	0.428177	0	0	17.0576	86.9142	BCAN;VCAN
regulation of carbohydrate catabolic process (GO:0043470)	2/37	0.00682666	0.470763	0	0	16.1355	80.4666	NUP93;TPR
alpha-amino acid catabolic process (GO:1901606)	2/39	0.00756283	0.514575	0	0	15.3081	74.7724	CARNS1;HMGCLL1
acyl-CoA metabolic process (GO:0006637)	2/39	0.00756283	0.507804	0	0	15.3081	74.7724	ACOT7;ACOT4
inositol lipid-mediated signaling (GO:0048017)	2/39	0.00756283	0.501209	0	0	15.3081	74.7724	PITPNM2;PI4KA
regulation of ATP metabolic process (GO:1903578)	2/43	0.00913735	0.597793	0	0	13.8841	65.191	NUP93;TPR
mitotic nuclear envelope disassembly (GO:0007077)	2/44	0.00955192	0.617006	0	0	13.5685	63.1074	NUP93;TPR
nucleus organization (GO:0006997)	2/45	0.00997475	0.636265	0	0	13.267	61.1303	NUP93;TPR
nicotinamide nucleotide metabolic process (GO:0046496)	2/45	0.00997475	0.62841	0	0	13.267	61.1303	ENO2;HK1
nuclear envelope disassembly (GO:0051081)	2/46	0.0104058	0.64757	0	0	12.9786	59.2523	NUP93;TPR
regulation of generation of precursor metabolites and energy (GO:0043467)	2/46	0.0104058	0.639768	0	0	12.9786	59.2523	NUP93;TPR
inositol phosphate metabolic process (GO:0043647)	2/47	0.010845	0.658832	0	0	12.7024	57.4666	SYNJ1;INPP5J
polyol metabolic process (GO:0019751)	2/47	0.010845	0.651081	0	0	12.7024	57.4666	SYNJ1;INPP5J
organic hydroxy compound biosynthetic process (GO:1901617)	2/49	0.0117475	0.697065	0	0	12.184	54.147	CYP46A1;SLC27A2
coenzyme metabolic process (GO:0006732)	2/51	0.012682	0.743862	0	0	11.7062	51.1276	ACOT7;ACOT4
triglyceride metabolic process (GO:0006641)	2/52	0.013161	0.763188	0	0	11.4811	49.7187	FABP3;FABP6
positive regulation of protein import into nucleus (GO:0042307)	2/53	0.0136478	0.782526	0	0	11.2644	48.3714	NUP93;TPR
cytoplasmic translation (GO:0002181)	2/54	0.0141424	0.801874	0	0	11.0558	47.0821	RPLP0;RPS21
intracellular transport of virus (GO:0075733)	2/54	0.0141424	0.793063	0	0	11.0558	47.0821	NUP93;TPR
transport of virus (GO:0046794)	2/54	0.0141424	0.784442	0	0	11.0558	47.0821	NUP93;TPR
regulation of gene silencing by RNA (GO:0060966)	2/55	0.0146447	0.803568	0	0	10.8548	45.8473	NUP93;TPR
regulation of posttranscriptional gene silencing (GO:0060147)	2/55	0.0146447	0.795019	0	0	10.8548	45.8473	NUP93;TPR
long-chain fatty acid metabolic process (GO:0001676)	2/55	0.0146447	0.78665	0	0	10.8548	45.8473	SLC27A2;ACOT4
regulation of glycolytic process (GO:0006110)	2/57	0.0156721	0.833068	0	0	10.4739	43.5284	NUP93;TPR
positive regulation of cellular biosynthetic process (GO:0031328)	3/159	0.016296	0.857307	0	0	5.63222	23.1869	FABP3;TYRP1;NR1D1
diterpenoid metabolic process (GO:0016101)	2/62	0.0183713	0.956617	0	0	9.62927	38.4879	GPC2;LRP2
establishment of protein localization to organelle (GO:0072594)	2/62	0.0183713	0.946955	0	0	9.62927	38.4879	NUP93;HK1
oligosaccharide metabolic process (GO:0009311)	2/63	0.0189331	0.966154	0	0	9.47643	37.5915	NEU4;B3GALT2
glycerophospholipid metabolic process (GO:0006650)	2/64	0.0195021	0.985338	0	0	9.32836	36.7279	SYNJ1;CPNE6
protein sulfation (GO:0006477)	43836	0.0199347	0.997323	0	0	49.7512	194.791	UST
succinyl-CoA metabolic process (GO:0006104)	43836	0.0199347	0.98764	0	0	49.7512	194.791	ACOT4
hormone transport (GO:0009914)	43836	0.0199347	0.978144	0	0	49.7512	194.791	CRYM
regulation of lysosomal protein catabolic process (GO:1905165)	43836	0.0199347	0.968828	0	0	49.7512	194.791	LRP2
galactosylceramide metabolic process (GO:0006681)	43836	0.0199347	0.959688	0	0	49.7512	194.791	B3GALT2
ventricular compact myocardium morphogenesis (GO:0003223)	43836	0.0199347	0.950719	0	0	49.7512	194.791	LRP2
aromatic compound catabolic process (GO:0019439)	43836	0.0199347	0.941916	0	0	49.7512	194.791	PON2
negative regulation of receptor biosynthetic process (GO:0010871)	43836	0.0199347	0.933275	0	0	49.7512	194.791	NR1D1
lipid hydroxylation (GO:0002933)	43836	0.0199347	0.92479	0	0	49.7512	194.791	CYP2C8
male genitalia development (GO:0030539)	43836	0.0199347	0.916459	0	0	49.7512	194.791	SRD5A1
peptide biosynthetic process (GO:0043043)	3/174	0.0206504	0.940884	0	0	5.14668	19.9692	RPLP0;CARNS1;RPS21
regulation of gene silencing by miRNA (GO:0060964)	2/67	0.0212518	0.959716	0	0	8.91067	34.3178	NUP93;TPR
protein sumoylation (GO:0016925)	2/68	0.0218491	0.978034	0	0	8.77963	33.5698	NUP93;TPR
cholesterol metabolic process (GO:0008203)	2/68	0.0218491	0.969529	0	0	8.77963	33.5698	DHCR24;CYP46A1
inositol phosphate dephosphorylation (GO:0046855)	43837	0.0232189	1	0	0	42.6439	160.46	SYNJ1
fatty acid elongation, monounsaturated fatty acid (GO:0034625)	43837	0.0232189	1	0	0	42.6439	160.46	ELOVL4
purine nucleoside bisphosphate biosynthetic process (GO:0034033)	43837	0.0232189	1	0	0	42.6439	160.46	ACOT7
coenzyme A biosynthetic process (GO:0015937)	43837	0.0232189	0.995682	0	0	42.6439	160.46	ACOT7
cellular response to platelet-derived growth factor stimulus (GO:0036120)	43837	0.0232189	0.987385	0	0	42.6439	160.46	HAS1
cellular response to interferon-alpha (GO:0035457)	43837	0.0232189	0.979225	0	0	42.6439	160.46	TPR
fatty acid elongation, saturated fatty acid (GO:0019367)	43837	0.0232189	0.971198	0	0	42.6439	160.46	ELOVL4
glycosphingolipid catabolic process (GO:0046479)	43837	0.0232189	0.963302	0	0	42.6439	160.46	NEU4
fatty acid elongation, unsaturated fatty acid (GO:0019368)	43837	0.0232189	0.955534	0	0	42.6439	160.46	ELOVL4
fatty acid elongation, polyunsaturated fatty acid (GO:0034626)	43837	0.0232189	0.947889	0	0	42.6439	160.46	ELOVL4
phosphorylated carbohydrate dephosphorylation (GO:0046838)	43837	0.0232189	0.940366	0	0	42.6439	160.46	SYNJ1
positive regulation of phospholipid biosynthetic process (GO:0071073)	43837	0.0232189	0.932962	0	0	42.6439	160.46	FABP3
ribonucleoside bisphosphate biosynthetic process (GO:0034030)	43837	0.0232189	0.925673	0	0	42.6439	160.46	ACOT7
endonucleolytic cleavage in ITS1 to separate SSU-rRNA from 5.8S rRNA and LSU-rRNA from tricistronic rRNA transcript (SSU-rRNA, 5.8S rRNA, LSU-rRNA) (GO:0000447)	43837	0.0232189	0.918497	0	0	42.6439	160.46	RPS21
malate metabolic process (GO:0006108)	43837	0.0232189	0.911432	0	0	42.6439	160.46	ME1
folic acid transport (GO:0015884)	43837	0.0232189	0.904475	0	0	42.6439	160.46	LRP2
reproductive system development (GO:0061458)	43837	0.0232189	0.897622	0	0	42.6439	160.46	SRD5A1
regulation of NADP metabolic process (GO:1902031)	43837	0.0232189	0.890873	0	0	42.6439	160.46	ME1
hyaluronan biosynthetic process (GO:0030213)	43837	0.0232189	0.884225	0	0	42.6439	160.46	HAS1
chondroitin sulfate proteoglycan metabolic process (GO:0050654)	43837	0.0232189	0.877675	0	0	42.6439	160.46	B3GAT1
leucine metabolic process (GO:0006551)	43837	0.0232189	0.871222	0	0	42.6439	160.46	HMGCLL1
positive regulation of mitotic cell cycle spindle assembly checkpoint (GO:0090267)	43837	0.0232189	0.864863	0	0	42.6439	160.46	TPR
nuclear import (GO:0051170)	2/71	0.0236824	0.875733	0	0	8.40866	31.4738	NUP93;TPR
glycoprotein biosynthetic process (GO:0009101)	2/72	0.0243071	0.892368	0	0	8.29187	30.8208	CHST9;B3GALT2
retinoid metabolic process (GO:0001523)	2/75	0.0262215	0.955773	0	0	7.9602	28.9845	GPC2;LRP2
fatty acid alpha-oxidation (GO:0001561)	43838	0.0264923	0.958795	0	0	37.3134	135.481	SLC27A2
phospholipid homeostasis (GO:0055091)	43838	0.0264923	0.952043	0	0	37.3134	135.481	FABP3
histidine metabolic process (GO:0006547)	43838	0.0264923	0.945385	0	0	37.3134	135.481	CARNS1
positive regulation of spindle checkpoint (GO:0090232)	43838	0.0264923	0.93882	0	0	37.3134	135.481	TPR
aminoglycoside antibiotic metabolic process (GO:0030647)	43838	0.0264923	0.932345	0	0	37.3134	135.481	CBR4
glomerular visceral epithelial cell development (GO:0072015)	43838	0.0264923	0.925959	0	0	37.3134	135.481	NUP93
phenol-containing compound biosynthetic process (GO:0046189)	43838	0.0264923	0.91966	0	0	37.3134	135.481	TYRP1
doxorubicin metabolic process (GO:0044598)	43838	0.0264923	0.913446	0	0	37.3134	135.481	CBR4
negative regulation of toll-like receptor 4 signaling pathway (GO:0034144)	43838	0.0264923	0.907316	0	0	37.3134	135.481	NR1D1
positive regulation of steroid biosynthetic process (GO:0010893)	43838	0.0264923	0.901267	0	0	37.3134	135.481	NR1D1
response to leptin (GO:0044321)	43838	0.0264923	0.895298	0	0	37.3134	135.481	NR1D1
glomerular epithelial cell development (GO:0072310)	43838	0.0264923	0.889408	0	0	37.3134	135.481	NUP93
daunorubicin metabolic process (GO:0044597)	43838	0.0264923	0.883595	0	0	37.3134	135.481	CBR4
coronary vasculature morphogenesis (GO:0060977)	43838	0.0264923	0.877858	0	0	37.3134	135.481	LRP2
histidine catabolic process (GO:0006548)	43838	0.0264923	0.872194	0	0	37.3134	135.481	CARNS1
imidazole-containing compound catabolic process (GO:0052805)	43838	0.0264923	0.866603	0	0	37.3134	135.481	CARNS1
glycerolipid biosynthetic process (GO:0045017)	43838	0.0264923	0.861083	0	0	37.3134	135.481	CPNE6
inositol phosphate catabolic process (GO:0071545)	43838	0.0264923	0.855633	0	0	37.3134	135.481	SYNJ1
sensory perception of mechanical stimulus (GO:0050954)	2/78	0.0281951	0.904903	0	0	7.65404	27.3143	LRP2;CRYM
regulation of cellular response to heat (GO:1900034)	2/78	0.0281951	0.899248	0	0	7.65404	27.3143	NUP93;TPR
negative regulation of response to reactive oxygen species (GO:1901032)	43839	0.0297548	0.943098	0	0	33.1675	116.576	NUP93
omega-hydroxylase P450 pathway (GO:0097267)	43839	0.0297548	0.937277	0	0	33.1675	116.576	CYP2C8
regulation of bile acid biosynthetic process (GO:0070857)	43839	0.0297548	0.931527	0	0	33.1675	116.576	NR1D1
long-chain fatty acid biosynthetic process (GO:0042759)	43839	0.0297548	0.925847	0	0	33.1675	116.576	ACOT7
nicotinamide nucleotide biosynthetic process (GO:0019359)	43839	0.0297548	0.920235	0	0	33.1675	116.576	ME1
short-chain fatty acid metabolic process (GO:0046459)	43839	0.0297548	0.914692	0	0	33.1675	116.576	ACOT4
oligosaccharide catabolic process (GO:0009313)	43839	0.0297548	0.909215	0	0	33.1675	116.576	NEU4
sterol catabolic process (GO:0016127)	43839	0.0297548	0.903803	0	0	33.1675	116.576	CYP46A1
positive regulation of autophagosome assembly (GO:2000786)	43839	0.0297548	0.898455	0	0	33.1675	116.576	PIP4K2A
cholesterol catabolic process (GO:0006707)	43839	0.0297548	0.89317	0	0	33.1675	116.576	CYP46A1
vitamin transmembrane transport (GO:0035461)	43839	0.0297548	0.887946	0	0	33.1675	116.576	LRP2
sensory perception of sound (GO:0007605)	2/81	0.0302266	0.896781	0	0	7.37055	25.7898	LRP2;CRYM
creatine metabolic process (GO:0006600)	43840	0.0330066	0.973599	0	0	29.8507	101.822	CKMT1A
androgen biosynthetic process (GO:0006702)	43840	0.0330066	0.968004	0	0	29.8507	101.822	SRD5A1
nuclear pore complex assembly (GO:0051292)	43840	0.0330066	0.962472	0	0	29.8507	101.822	NUP93
protein localization to mitochondrion (GO:0070585)	43840	0.0330066	0.957004	0	0	29.8507	101.822	HK1
glycoprotein catabolic process (GO:0006516)	43840	0.0330066	0.951597	0	0	29.8507	101.822	NEU4
medium-chain fatty acid metabolic process (GO:0051791)	43840	0.0330066	0.946251	0	0	29.8507	101.822	ACOT7
positive regulation of vacuole organization (GO:0044090)	43840	0.0330066	0.940964	0	0	29.8507	101.822	PIP4K2A
ceramide catabolic process (GO:0046514)	43840	0.0330066	0.935737	0	0	29.8507	101.822	NEU4
quinone metabolic process (GO:1901661)	43840	0.0330066	0.930567	0	0	29.8507	101.822	CBR4
coenzyme A metabolic process (GO:0015936)	43840	0.0330066	0.925454	0	0	29.8507	101.822	ACOT7
aspartate family amino acid metabolic process (GO:0009066)	43840	0.0330066	0.920397	0	0	29.8507	101.822	GOT1
glutamine metabolic process (GO:0006541)	43840	0.0330066	0.915395	0	0	29.8507	101.822	GLS2
SRP-dependent cotranslational protein targeting to membrane (GO:0006614)	2/89	0.035917	0.990728	0	0	6.70803	22.3146	RPLP0;RPS21
L-phenylalanine metabolic process (GO:0006558)	43841	0.0362476	0.994471	0	0	27.137	90.0239	QDPR
phosphatidylinositol dephosphorylation (GO:0046856)	43841	0.0362476	0.989153	0	0	27.137	90.0239	SYNJ1
L-phenylalanine catabolic process (GO:0006559)	43841	0.0362476	0.983892	0	0	27.137	90.0239	QDPR
aspartate family amino acid biosynthetic process (GO:0009067)	43841	0.0362476	0.978686	0	0	27.137	90.0239	GOT1
carbohydrate derivative catabolic process (GO:1901136)	43841	0.0362476	0.973535	0	0	27.137	90.0239	NEU4
erythrose 4-phosphate/phosphoenolpyruvate family amino acid catabolic process (GO:1902222)	43841	0.0362476	0.968438	0	0	27.137	90.0239	QDPR
import across plasma membrane (GO:0098739)	43841	0.0362476	0.963394	0	0	27.137	90.0239	LRP2
regulation of hydrogen peroxide-induced cell death (GO:1903205)	43841	0.0362476	0.958402	0	0	27.137	90.0239	NUP93
regulation of receptor biosynthetic process (GO:0010869)	43841	0.0362476	0.953462	0	0	27.137	90.0239	NR1D1
establishment of synaptic vesicle localization (GO:0097480)	43841	0.0362476	0.948573	0	0	27.137	90.0239	SYNJ1
response to corticosteroid (GO:0031960)	43841	0.0362476	0.943733	0	0	27.137	90.0239	GOT1
glycerol metabolic process (GO:0006071)	43841	0.0362476	0.938942	0	0	27.137	90.0239	GOT1
carbohydrate phosphorylation (GO:0046835)	43841	0.0362476	0.9342	0	0	27.137	90.0239	HK1
endonucleolytic cleavage of tricistronic rRNA transcript (SSU-rRNA, 5.8S rRNA, LSU-rRNA) (GO:0000479)	43841	0.0362476	0.929506	0	0	27.137	90.0239	RPS21
alcohol catabolic process (GO:0046164)	43841	0.0362476	0.924858	0	0	27.137	90.0239	CYP46A1
negative regulation of nucleocytoplasmic transport (GO:0046823)	43841	0.0362476	0.920257	0	0	27.137	90.0239	TPR
progesterone metabolic process (GO:0042448)	43841	0.0362476	0.915701	0	0	27.137	90.0239	SRD5A1
proteolysis involved in cellular protein catabolic process (GO:0051603)	2/93	0.0389055	0.978003	0	0	6.41952	20.8417	PSMA5;NR1D1
cotranslational protein targeting to membrane (GO:0006613)	2/93	0.0389055	0.973209	0	0	6.41952	20.8417	RPLP0;RPS21
rRNA 3'-end processing (GO:0031125)	43842	0.039478	0.982713	0	0	24.8756	80.3983	RPS21
lysine metabolic process (GO:0006553)	43842	0.039478	0.977942	0	0	24.8756	80.3983	CRYM
fatty acid elongation (GO:0030497)	43842	0.039478	0.973218	0	0	24.8756	80.3983	ELOVL4
sulfation (GO:0051923)	43842	0.039478	0.968539	0	0	24.8756	80.3983	UST
viral RNA genome replication (GO:0039694)	43842	0.039478	0.963905	0	0	24.8756	80.3983	PI4KA
lysine catabolic process (GO:0006554)	43842	0.039478	0.959315	0	0	24.8756	80.3983	CRYM
regulation of cholesterol homeostasis (GO:2000188)	43842	0.039478	0.954768	0	0	24.8756	80.3983	NR1D1
positive regulation of SMAD protein import into nucleus (GO:0060391)	43842	0.039478	0.950265	0	0	24.8756	80.3983	NUP93
extracellular matrix organization (GO:0030198)	3/229	0.0415623	0.995739	0	0	3.91058	12.4378	BCAN;VCAN;HAS1
protein targeting to ER (GO:0045047)	2/97	0.0419855	1	0	0	6.15479	19.5134	RPLP0;RPS21
glomerular visceral epithelial cell differentiation (GO:0072112)	43843	0.0426976	1	0	0	22.9621	72.4136	NUP93
glutamine family amino acid biosynthetic process (GO:0009084)	43843	0.0426976	1	0	0	22.9621	72.4136	GLS2
poly(A)+ mRNA export from nucleus (GO:0016973)	43843	0.0426976	1	0	0	22.9621	72.4136	NUP93
synaptic vesicle localization (GO:0097479)	43843	0.0426976	0.999477	0	0	22.9621	72.4136	SYNJ1
very long-chain fatty acid biosynthetic process (GO:0042761)	43843	0.0426976	0.994914	0	0	22.9621	72.4136	ELOVL4
regulation of fatty acid oxidation (GO:0046320)	43843	0.0426976	0.990391	0	0	22.9621	72.4136	FABP3
mRNA-containing ribonucleoprotein complex export from nucleus (GO:0071427)	2/100	0.0443538	1	0	0	5.97015	18.6003	NUP93;TPR
negative regulation of hydrogen peroxide-induced cell death (GO:1903206)	43844	0.0459067	1	0	0	21.322	65.696	NUP93
regulation of fibroblast migration (GO:0010762)	43844	0.0459067	1	0	0	21.322	65.696	HAS1
regulation of fatty acid metabolic process (GO:0019217)	43844	0.0459067	1	0	0	21.322	65.696	FABP3
positive regulation of neural precursor cell proliferation (GO:2000179)	43844	0.0459067	1	0	0	21.322	65.696	LRP2
pore complex assembly (GO:0046931)	43844	0.0459067	1	0	0	21.322	65.696	NUP93
glycoside metabolic process (GO:0016137)	43844	0.0459067	1	0	0	21.322	65.696	CBR4
regulation of mitotic cell cycle spindle assembly checkpoint (GO:0090266)	43844	0.0459067	1	0	0	21.322	65.696	TPR
regulation of cellular response to stress (GO:0080135)	2/104	0.047587	1	0	0	5.74053	17.481	NUP93;TPR
mRNA transport (GO:0051028)	2/104	0.047587	1	0	0	5.74053	17.481	NUP93;TPR
mRNA export from nucleus (GO:0006406)	2/105	0.0484085	1	0	0	5.68586	17.2172	NUP93;TPR
gene expression (GO:0010467)	4/411	0.0489991	1	0	0	2.90518	8.76189	NUP93;RPLP0;TPR;RPS21
ganglioside metabolic process (GO:0001573)	43845	0.0491051	1	0	0	19.9005	59.976	NEU4
regulation of mitotic sister chromatid separation (GO:0010965)	43845	0.0491051	1	0	0	19.9005	59.976	TPR
regulation of RNA export from nucleus (GO:0046831)	43845	0.0491051	1	0	0	19.9005	59.976	TPR
vitamin D metabolic process (GO:0042359)	43845	0.0491051	1	0	0	19.9005	59.976	LRP2
positive regulation of protein export from nucleus (GO:0046827)	43845	0.0491051	1	0	0	19.9005	59.976	TPR
positive regulation of protein import (GO:1904591)	43845	0.0491051	1	0	0	19.9005	59.976	TPR
lipoxygenase pathway (GO:0019372)	43845	0.0491051	1	0	0	19.9005	59.976	PON2

## Sheet: KEGG
Term	Overlap	P-value	Adjusted P-value	Old P-value	Old Adjusted P-value	Odds Ratio	Combined Score	Genes
Inositol phosphate metabolism	5/74	4.88318e-06	0.00150402	0	0	20.1694	246.666	SYNJ1;INPP5J;PI4KA;PIP4K2A;MTMR7
Alanine, aspartate and glutamate metabolism	4/35	5.56862e-06	0.000857567	0	0	34.1151	412.737	GOT1;GLS2;RIMKLA;ASPA
Phosphatidylinositol signaling system	5/99	2.03272e-05	0.00208693	0	0	15.0761	162.876	SYNJ1;INPP5J;PI4KA;PIP4K2A;MTMR7
Arginine and proline metabolism	4/49	2.17535e-05	0.00167502	0	0	24.368	261.608	GOT1;CKMT1A;CARNS1;AGMAT
Biosynthesis of unsaturated fatty acids	43917	9.92204e-05	0.00611198	0	0	33.1675	305.744	ACOT7;ELOVL4;ACOT4
Fatty acid elongation	43917	9.92204e-05	0.00509331	0	0	33.1675	305.744	ACOT7;ELOVL4;ACOT4
Butanoate metabolism	43918	0.000110861	0.00487788	0	0	31.9829	291.276	OXCT1;HMGCLL1;AACS
PPAR signaling pathway	4/74	0.000110941	0.00427121	0	0	16.1355	146.939	FABP3;FABP6;ME1;SLC27A2
Synthesis and degradation of ketone bodies	43871	0.000488934	0.0167324	0	0	59.7015	455.121	OXCT1;HMGCLL1
Valine, leucine and isoleucine degradation	3/48	0.000557956	0.017185	0	0	18.6567	139.762	OXCT1;HMGCLL1;AACS
Glycosaminoglycan biosynthesis	3/53	0.000746732	0.0209085	0	0	16.8966	121.653	UST;CHSY3;HS3ST2
Arginine biosynthesis	43882	0.00222808	0.0571873	0	0	28.4293	173.607	GOT1;GLS2
Histidine metabolism	43884	0.00267274	0.0633233	0	0	25.9572	153.787	CARNS1;ASPA
Tyrosine metabolism	2/36	0.00647156	0.142374	0	0	16.5837	83.5877	GOT1;TYRP1
Sphingolipid metabolism	2/47	0.010845	0.222683	0	0	12.7024	57.4666	NEU4;B4GALT6
Cholesterol metabolism	2/50	0.0122108	0.235058	0	0	11.9403	52.6022	STAR;LRP2
Neomycin, kanamycin and gentamicin biosynthesis	43835	0.0166397	0.301472	0	0	59.7015	244.535	HK1
D-Glutamine and D-glutamate metabolism	43835	0.0166397	0.284723	0	0	59.7015	244.535	GLS2
Phenylalanine, tyrosine and tryptophan biosynthesis	43835	0.0166397	0.269738	0	0	59.7015	244.535	GOT1
RNA transport	3/165	0.0179684	0.276714	0	0	5.42741	21.8135	NUP93;TGS1;TPR
Central carbon metabolism in cancer	2/65	0.0200782	0.294481	0	0	9.18485	35.8955	GLS2;HK1
Glycolysis / Gluconeogenesis	2/68	0.0218491	0.305887	0	0	8.77963	33.5698	ENO2;HK1
Peroxisome	2/83	0.0316125	0.423332	0	0	7.19295	24.8459	SLC27A2;HMGCLL1
Glycerophospholipid metabolism	2/97	0.0419855	0.538813	0	0	6.15479	19.5134	MBOAT7;PLD3
HIF-1 signaling pathway	2/100	0.0443538	0.546439	0	0	5.97015	18.6003	ENO2;HK1
